# Supplementary material for: Towards Greener Synthesis of Substituted 3-Aminophthalates Starting from 2H-Pyran-2-ones via Diels–Alder Reaction of Acetylenedicarboxylates
Source: Molecules. 2025 May 22;30(11):2271. doi: 10.3390/molecules30112271 (PMC12156201; doi:10.3390/molecules30112271)
Supplement: Supplementary file 1 [file molecules-30-02271-s001.zip]

Archive with 1 entries (1 files):
- molecules-3634831-supplementary.pdf
